# Supplementary material for: Chemical vs. Physical Methods to Improve Dermal Drug Delivery: A Case Study with Nanoemulsions and Iontophoresis
Source: Pharmaceutics. 2022 May 27;14(6):1144. doi: 10.3390/pharmaceutics14061144 (PMC9229366; doi:10.3390/pharmaceutics14061144)
Supplement: Supplementary file 1 [file pharmaceutics-14-01144-s001.zip]

Archive with 1 entries (1 files):
- pharmaceutics-1719166-supplementary.pdf
